# Supplementary material for: Characterization of the global profile of genes expressed in cervical epithelium by Serial Analysis of Gene Expression (SAGE)
Source: BMC Genomics. 2005 Sep 19;6:130. doi: 10.1186/1471-2164-6-130 (PMC1261262; doi:10.1186/1471-2164-6-130)
Supplement: Additional data file 1 — Tags shared between fibroblast and cervix. Tags founded in SAGE_cervix_normal_B_1(30418 tags) BJ dermal fibroblasts (57573 tags) and SAGE_cervix_normal_B_1 (30418 tags). Ubiquous tags were deleted in both libraries. BJ dermal fibroblast library was derived from neonatal foreskin primary fibroblasts cultured in Ham's F10 medium supplemented with 10% fetal bovine serum, 100 U/ml penicillin, and 100 ug/ml streptomycin. Library was developed by Agnes Baross at British Columbia Genome Sciences Centre. Columns are: Gene TAG, Cluster ID and Gene Name [file 1471-2164-6-130-S1.xls]

## Sheet: tags shared in fibroblast SAGE 
Gene TAG	Cluster ID	Gen Name
ACAAAGCATT	IGFBP5	insulin-like growth factor binding protein 5
AGTGTAATGG	AASDHPPT	aminoadipate-semialdehyde dehydrogenase-phosphopantetheinyl transferase
GATAGGTCGG	ACO1	aconitase 1, soluble
TAAAATATTA	ADAM9	a disintegrin and metalloproteinase domain 9 (meltrin gamma)
TGTTCTAAAG	AGA	aspartylglucosaminidase
CGCCTGCTGG	AK7	adenylate kinase 7
ATTTTCAAAA	AP1G1	adaptor-related protein complex 1, gamma 1 subunit
GGCACCTCTG	APBB1	amyloid beta (A4) precursor protein-binding, family B, member 1 (Fe65)
AACAACTGGC	BRD2	bromodomain containing 2
TGGTAGCAGT	C11orf17	chromosome 11 open reading frame 17
ATTTTGATAA	C20orf3	chromosome 20 open reading frame 3
GTGCTCTGTA	C6orf31	chromosome 6 open reading frame 31
CTAGTCAGCT	CALD1	caldesmon 1
GCCTCTTGAA	CDC10	CDC10 cell division cycle 10 homolog (S. cerevisiae)
GAGGAACTCA	CGI-87	CGI-87 protein
TACATTTTCA	CGI-90	CGI-90 protein
TAGTCCCAGC	CNNM1	cyclin M1
CTCACCGCCC	CRABP2	cellular retinoic acid binding protein 2
GAGCCTGGAT	CSPG4	chondroitin sulfate proteoglycan 4 (melanoma-associated)
ATATGTGGTC	CUL4A	cullin 4A
GCAATAAATG	DBN1	drebrin 1
GTTTTCATTC	DKFZp434D0917	hypothetical protein DKFZp434D0917
GCATACCTGC	DKFZP434D1335	DKFZP434D1335 protein
CGCTTTTGTA	DKFZP564A2416	DKFZP564A2416 protein
CCACAGGAGA	DKFZP564M182	DKFZP564M182 protein
AAGGAAACAG	DLG2	discs, large homolog 2, chapsyn-110 (Drosophila)
AATATTGAGA	EIF3S6	eukaryotic translation initiation factor 3, subunit 6 48kDa
GAGATGTGGA	FGFR1	fibroblast growth factor receptor 1 (fms-related tyrosine kinase 2, Pfeiffer syndrome)
AGTGTGGAAT	FLJ10330	hypothetical protein FLJ10330
TGCCAGGACA	FLJ10460	hypothetical protein FLJ10460
AAAGAAAAAA	FLJ13195	hypothetical protein FLJ13195 similar to stromal antigen 3
GATAAATTAA	FLJ14153	hypothetical protein FLJ14153
ATACTCTTCT	FLJ20668	hypothetical protein FLJ20668
AAAGTGAAGA	FLJ23277	FLJ23277 protein
CAGTGGGTGT	G3BP	Ras-GTPase-activating protein SH3-domain-binding protein
GGCCCTGGTG	GAK	cyclin G associated kinase
CCAACCGTGC	GLO1	glyoxalase I
TAATTTGCAT	GNA13	guanine nucleotide binding protein (G protein), alpha 13
ACCCTTTAAC	HLA-E	major histocompatibility complex, class I, E
GAGTTGGCAG	HRI	heme-regulated initiation factor 2-alpha kinase
AAATACTTCA	KIAA0433	KIAA0433 protein
CCGCTGCACT	KIAA1328	KIAA1328 protein
CAGGACTAAG	KIAA1600	KIAA1600 protein
GATCACAGTT	LDHB	lactate dehydrogenase B
TGTGTGAGAG	LENG7	leukocyte receptor cluster (LRC) member 7
ATATAATCTG	LGALS3	lectin, galactoside-binding, soluble, 3 (galectin 3)
CAATTACCTG	LOC113201	hypothetical protein BC012124
ATACGCTTTG	LOC146784	hypothetical protein LOC146784
TGGATGTACA	MGC23918	hypothetical protein MGC23918
GGCGGCCTGG	MRPS11	mitochondrial ribosomal protein S11
GTGGCTGCTG	MRPS36	mitochondrial ribosomal protein S36
CATTCCAGAG	MTX1	metaxin 1
ATTTGAGAGT	MYH9	myosin, heavy polypeptide 9, non-muscle
GCAAAAAAAT	NANS	N-acetylneuraminic acid synthase (sialic acid synthase)
GGATAAATGC	NUP153	nucleoporin 153kDa
ATGCAGCCAT	ODC1	ornithine decarboxylase 1
AAATACAGCA	P5	protein disulfide isomerase-related protein
TGTACTACTT	PAICS	phosphoribosylaminoimidazole carboxylase, phosphoribosylaminoimidazole succinocarboxamide synthetase
GGGCAGGGGC	PCBP4	poly(rC) binding protein 4
CTGAGTAGTG	PGK1	phosphoglycerate kinase 1
TGACTGAAGC	PHGDH	phosphoglycerate dehydrogenase
GCCGCTTCTA	PKD1	polycystic kidney disease 1 (autosomal dominant)
ATGTAGGTGC	PPAP2B	phosphatidic acid phosphatase type 2B
CACACACACA	PPP1R3A	protein phosphatase 1, regulatory (inhibitor) subunit 3A (glycogen and sarcoplasmic reticulum binding subunit, skeletal muscle)
GGCCGCTGCT	PPP3CB	protein phosphatase 3 (formerly 2B), catalytic subunit, beta isoform (calcineurin A beta)
ACAGATGTTG	PSMC6	proteasome (prosome, macropain) 26S subunit, ATPase, 6
GCATATTAAA	RAD23B	RAD23 homolog B (S. cerevisiae)
GGAAAGTGTT	RAD51L1	RAD51-like 1 (S. cerevisiae)
AATCTTGCAA	retSDR4	retinal short-chain dehydrogenase/reductase 4
ACCGGTCCGG	RPL13	ribosomal protein L13
CTGTGCCCAG	RPL30	ribosomal protein L30
GTTTGTTCTA	RPS19	ribosomal protein S19
TCGGTTACAA	RRBP1	ribosome binding protein 1 homolog 180kDa (dog)
CTGCCATAAC	SBDS	Shwachman-Bodian-Diamond syndrome protein
TACCAAGGAT	SF3A1	splicing factor 3a, subunit 1, 120kDa
AGATTCAAAC	SH3BGRL	SH3 domain binding glutamic acid-rich protein like
TAAAATTGCT	SLBP	stem-loop (histone) binding protein
ATGATGATGA	SLC25A5	solute carrier family 25 (mitochondrial carrier; adenine nucleotide translocator), member 5
GAATGATTTC	SRGAP2	SLIT-ROBO Rho GTPase activating protein 2
GATCTCGCAA	SSR1	signal sequence receptor, alpha (translocon-associated protein alpha)
AAAACCTGTA	SYAP1	synapse associated protein 1, SAP47 homolog (Drosophila)
ACTACTAAAT	TAX1BP1	Tax1 (human T-cell leukemia virus type I) binding protein 1
CTATAGGAGA	TEM8	tumor endothelial marker 8
GCTGTAATCC	TNFSF15	tumor necrosis factor (ligand) superfamily, member 15
GTGGATGGAC	TPRA40	seven transmembrane domain orphan receptor
CCTTATATTT	TTC3	tetratricopeptide repeat domain 3
GGTTGAGTGT	UBE3B	ubiquitin protein ligase
GTAGGAGCTG	UNC119	unc-119 homolog (C. elegans)
TAAAGCAGTA	WDR11	WD repeat domain 11
CGACGAGGAG	EMP3	epithelial membrane protein 3
GGAGTGTGCT	MYL9	myosin, light polypeptide 9, regulatory
GACCAGGCCC	MGC15435	hypothetical protein MGC15435
ATGTGTAACG	NDUFS2	NADH dehydrogenase (ubiquinone) Fe-S protein 2, 49kDa (NADH-coenzyme Q reductase)
GTAAAAAAAA	PJA1	praja 1
TGTGTGTGTG	7h3	hypothetical protein FLJ13511
CAACTGTATT	ACO2	aconitase 2, mitochondrial
TGGGCTGGGG	ADFP	adipose differentiation-related protein
GACAGCTGAG	AK1	adenylate kinase 1
CCCCTCCCTC	API5	apoptosis inhibitor 5
ACAAAGCCCC	APOBEC3C	apolipoprotein B mRNA editing enzyme, catalytic polypeptide-like 3C
GAGGCGCTGG	BAD	BCL2-antagonist of cell death
TGGACAGAAA	BAZ2A	bromodomain adjacent to zinc finger domain, 2A
ATGGCGGGTG	BHMT2	betaine-homocysteine methyltransferase 2
ACTCTTTAGG	BTF	Bcl-2-associated transcription factor
GCTGTCTTTA	C15orf12	chromosome 15 open reading frame 12
CACATCTCTG	C1orf21	chromosome 1 open reading frame 21
CAAACCTTTA	C20orf40	chromosome 20 open reading frame 40
CACAGTCAAA	CACNB3	calcium channel, voltage-dependent, beta 3 subunit
AGTAGCTTGA	CD53	CD53 antigen
CTACCAGGCC	CD81	CD81 antigen (target of antiproliferative antibody 1)
GCTGAACGCG	CEBPB	CCAAT/enhancer binding protein (C/EBP), beta
GATGAACACT	CGI-130	CGI-130 protein
GATTTGTGTT	CHORDC1	cysteine and histidine-rich domain (CHORD)-containing, zinc binding protein 1
GTGCTGATTC	COL7A1	collagen, type VII, alpha 1 (epidermolysis bullosa, dystrophic, dominant and recessive)
ATCCTGTAGG	CSE1L	CSE1 chromosome segregation 1-like (yeast)
ACCACTTATC	CTSB	cathepsin B
GCAAGACCCC	DKFZp434D0215	hypothetical protein DKFZp434D0215
GAAACTGAAC	DKFZp547I224	hypothetical protein DKFZp547I224
TAGCTGTCTT	DKFZP727C091	DKFZP727C091 protein
CTGTTGCTGG	DKFZp761B128	hypothetical protein DKFZp761B128
TATTATGTCG	EHZF	early hematopoietic zinc finger
GTTCACTGCT	EIF2B1	eukaryotic translation initiation factor 2B, subunit 1 alpha, 26kDa
CCTTTCAAGC	EIF3S10	eukaryotic translation initiation factor 3, subunit 10 theta, 150/170kDa
CATTCCTCCT	EMD	emerin (Emery-Dreifuss muscular dystrophy)
GGGCAGGCGT	ETR101	immediate early protein
CTGTGAGACC	FCGRT	Fc fragment of IgG, receptor, transporter, alpha
GTAATAAAGC	FLJ20045	hypothetical protein FLJ20045
TGTTTGGGGG	FLJ22329	hypothetical protein FLJ22329
TAAGCTGTGC	FLJ23462	duodenal cytochrome b
CTGGGCAAAC	FLJ23867	hypothetical protein FLJ23867
AGCCACCGCA	G6PC	glucose-6-phosphatase, catalytic (glycogen storage disease type I, von Gierke disease)
CAATGATGCA	GBP3	guanylate binding protein 3
GCAGCTAATT	GK001	GK001 protein
AAGAACCAAG	GOLGA1	golgi autoantigen, golgin subfamily a, 1
CAACTTTAGG	HNRPDL	heterogeneous nuclear ribonucleoprotein D-like
AAATTTTAAA	HP1-BP74	HP1-BP74
TAAATAAAGG	HSPC154	HSPC154 protein
GGGAGGATTA	HTATIP2	HIV-1 Tat interactive protein 2, 30kDa
TCAATATTCT	ICK	intestinal cell kinase
CAGATAACAT	KCNA4	potassium voltage-gated channel, shaker-related subfamily, member 4
GACCTATCTC	KIAA0992	palladin
GAGGTGTTTG	KIAA1102	KIAA1102 protein
AAAATAAACA	KIAA1906	KIAA1906 protein
GGGGGCAGGT	KIAA1949	KIAA1949 protein
TAGCCGGGAC	KLF2	Kruppel-like factor 2 (lung)
GTTAAAGTTT	KPNA4	karyopherin alpha 4 (importin alpha 3)
GACATCAAGT	KRT19	keratin 19
CAACCATCAT	LAPTM4A	lysosomal-associated protein transmembrane 4 alpha
CAAATAAAAA	LTBR	lymphotoxin beta receptor (TNFR superfamily, member 3)
GTTTCTATCA	LYPLA1	lysophospholipase I
ATAGCTGGGG	MAP2K1	mitogen-activated protein kinase kinase 1
TAAATGATGT	MASP1	mannan-binding lectin serine protease 1 (C4/C2 activating component of Ra-reactive factor)
CTAATAAATG	MBC3205	hypothetical protein MBC3205
CGAGCTTCCA	MGC10334	hypothetical protein MGC10334
CAAGAGGCAA	MGEA5	meningioma expressed antigen 5 (hyaluronidase)
GCTGGCAGGC	MKL1	megakaryoblastic leukemia (translocation) 1
AATAAATTCC	NBL1	neuroblastoma, suppression of tumorigenicity 1
GAAAAATTTA	NGFRAP1	nerve growth factor receptor (TNFRSF16) associated protein 1
TACCAGCACA	NOP5/NOP58	nucleolar protein NOP5/NOP58
CCTCTTCAGG	NPM1	nucleophosmin (nucleolar phosphoprotein B23, numatrin)
GTGAAAAAAA	NRP1	neuropilin 1
CAGCAAAAAA	PC	pyruvate carboxylase
GCTCTCAGGG	PHC2	polyhomeotic-like 2 (Drosophila)
ACCAGCAAAT	PIK3R1	phosphoinositide-3-kinase, regulatory subunit, polypeptide 1 (p85 alpha)
TGTATAGCTT	PITPN	phosphotidylinositol transfer protein
TGTTAGAAAA	PLOD2	procollagen-lysine, 2-oxoglutarate 5-dioxygenase (lysine hydroxylase) 2
GTGAGACCCT	POLK	polymerase (DNA directed) kappa
CAGATTGCTG	PPP1CB	protein phosphatase 1, catalytic subunit, beta isoform
CCTCCACCTA	PRDX2	peroxiredoxin 2
TAACAAAAAT	PSMD10	proteasome (prosome, macropain) 26S subunit, non-ATPase, 10
CAGGACAGTT	RAB2	RAB2, member RAS oncogene family
GGGGATGGGG	RAP1GA1	RAP1, GTPase activating protein 1
AGGCCTGGCT	RBM9	RNA binding motif protein 9
GCTGCAGCAC	RPS18	ribosomal protein S18
ACCTTTGCGA	RPS23	ribosomal protein S23
GCAGGCGGCT	RPS3	ribosomal protein S3
TAATAAAGGG	RPS8	ribosomal protein S8
CAGGGCGGGT	SAFB	scaffold attachment factor B
CTGGCAGATT	SF3A3	splicing factor 3a, subunit 3, 60kDa
GTGATGGATG	SH3GL2	SH3-domain GRB2-like 2
TCAGAGAATA	SLC25A22	solute carrier family 25 (mitochondrial carrier: glutamate), member 22
AAAAAGCAGA	SOD1	superoxide dismutase 1, soluble (amyotrophic lateral sclerosis 1 (adult))
GGCAACAGAG	SORBS1	sorbin and SH3 domain containing 1
TGTGTGCGCT	STARD7	START domain containing 7
ACAAGAATTG	SYPL	synaptophysin-like protein
CGCCTGTAGT	TA-NFKBH	T-cell activation NFKB-like protein
TGGAACAGGA	TGIF	TGFB-induced factor (TALE family homeobox)
GGTCCAAATT	TIMP2	tissue inhibitor of metalloproteinase 2
CTTACATTTT	TPBG	trophoblast glycoprotein
TAGGGTTGTC	TPT1	tumor protein, translationally-controlled 1
CCTTGGTGCC	TRAF4	TNF receptor-associated factor 4
GTGAAACTGC	TTF1	transcription termination factor, RNA polymerase I
CCATTTTTAC	U2AF1	U2(RNU2) small nuclear RNA auxillary factor 1
GTTTGCAAGT	U5-116KD	U5 snRNP-specific protein, 116 kD
TAAAGCTGTT	UBE2B	ubiquitin-conjugating enzyme E2B (RAD6 homolog)
AATGAATAAA	UBE2D3	ubiquitin-conjugating enzyme E2D 3 (UBC4/5 homolog, yeast)
TGATGTTTGC	UBQLN2	ubiquilin 2
ATGCTGGACA	UGTREL1	UDP-galactose transporter related
AGGCTGGATG	UNC84B	unc-84 homolog A (C. elegans)
GATGTTAATT	USP11	ubiquitin specific protease 11
CTCCCTCTGC	VAMP2	vesicle-associated membrane protein 2 (synaptobrevin 2)
GTATTTAACA	VAPA	VAMP (vesicle-associated membrane protein)-associated protein A, 33kDa
GATCTTAGAG	WDR3	WD repeat domain 3
CTTTCTTCCC	ZFP36L1	zinc finger protein 36, C3H type-like 1
TGGGGATTAC	ZNRD1	zinc ribbon domain containing, 1
CCGTGACTCT	FSTL1	follistatin-like 1
CTAAAAAAAA	KIDINS220	likely homolog of rat kinase D-interacting substance of 220 kDa
GCCCAAGGAC	CRACC	19A24 protein
GATGAGTAAA	TNFRSF11B	tumor necrosis factor receptor superfamily, member 11b (osteoprotegerin)
CTTCTACTAA	DKFZP434H0820	hypothetical protein DKFZp434H0820
GTCAACAGTA	ABCC3	ATP-binding cassette, sub-family C (CFTR/MRP), member 3
CTGGGTAACT	AKT3	v-akt murine thymoma viral oncogene homolog 3 (protein kinase B, gamma)
TGCATTGTTT	AMOTL2	angiomotin like 2
CTAAGGTGGG	APOH	apolipoprotein H (beta-2-glycoprotein I)
CATCCATCTG	ASB1	ankyrin repeat and SOCS box-containing 1
GTTTCAGGTA	ATP2A2	ATPase, Ca++ transporting, cardiac muscle, slow twitch 2
TATATCAGTG	ATP6V1G1	ATPase, H+ transporting, lysosomal 13kDa, V1 subunit G isoform 1
TGTTTGTACA	B4GALT5	UDP-Gal:betaGlcNAc beta 1,4- galactosyltransferase, polypeptide 5
CATTTCAGAG	BAG3	BCL2-associated athanogene 3
CACCACGGGC	BCAR1	breast cancer anti-estrogen resistance 1
ATACTGTCAG	C1orf8	chromosome 1 open reading frame 8
TGGAAGGGCT	C20orf14	chromosome 20 open reading frame 14
ATTCCAAGGA	C20orf30	chromosome 20 open reading frame 30
CAGGAACTAG	C20orf98	chromosome 20 open reading frame 98
AATAAAGCAA	C21orf51	chromosome 21 open reading frame 51
AATGTGGGTT	CARF	collaborates/cooperates with ARF (alternate reading frame) protein
CAGCATCTAA	CCR2	chemokine (C-C motif) receptor 2
GGGATCGCCC	CD37	CD37 antigen
CATACAGAAA	CD97	CD97 antigen
ATCAAAAAAA	CDKN2D	cyclin-dependent kinase inhibitor 2D (p19, inhibits CDK4)
GCCTCCTCTT	CEP1	centrosomal protein 1
TGATCACCTA	CGI-110	CGI-110 protein
AGGAGCCTCA	CGI-125	CGI-125 protein
AATTCGATTG	CGI-141	CGI-141 protein
TGGCAGCTTT	CGI-48	CGI-48 protein
AAGTGGGTGC	CIRBP	cold inducible RNA binding protein
CATTAAATTC	CKAP1	cytoskeleton-associated protein 1
TTAAAAGCCT	CKS1B	CDC28 protein kinase regulatory subunit 1B
ACTCTAAGTG	CLC	cardiotrophin-like cytokine
AAACTGAGGT	CLDN10	claudin 10
TGATGTCTGG	CLK1	CDC-like kinase 1
CCATTTTCTG	COL15A1	collagen, type XV, alpha 1
TCATAAGTTT	COL5A1	collagen, type V, alpha 1
CTGGGATGTC	COQ4	coenzyme Q4 homolog (yeast)
ATATGGATTT	CRR9	cisplatin resistance related protein CRR9p
GTATAAACGT	CXCL12	chemokine (C-X-C motif) ligand 12 (stromal cell-derived factor 1)
TGCTGAATCA	D10S170	DNA segment on chromosome 10 (unique) 170
CAGAAGAGGC	DGCR6	DiGeorge syndrome critical region gene 6
GAGTTCTTTA	DKFZP566B183	DKFZP566B183 protein
TGTGCGCGGG	DKFZP586I2223	intermediate filament-like MGC:2625
AACCTGTTTT	DKFZP586L0724	DKFZP586L0724 protein
GTGTTTGTTT	DLC1	deleted in liver cancer 1
CTTGACATAC	DUSP1	dual specificity phosphatase 1
CGGTCTTATG	DYRK1A	dual-specificity tyrosine-(Y)-phosphorylation regulated kinase 1A
AAAGCAAACC	E2F5	E2F transcription factor 5, p130-binding
GCTTTGATGA	EPHX1	epoxide hydrolase 1, microsomal (xenobiotic)
GCTATGTTTG	EPIM	epimorphin
ATGGAATGCT	EPS15	epidermal growth factor receptor pathway substrate 15
TACTGTAGTC	ESDN	endothelial and smooth muscle cell-derived neuropilin-like protein
ACACAGTTTT	FAT	FAT tumor suppressor homolog 1 (Drosophila)
GTGGTGCCGC	FBXO26	F-box only protein 26
AGCACTTTTG	FEZ2	fasciculation and elongation protein zeta 2 (zygin II)
GTGTAAATGG	F-LAN-1	CGI-101 protein
GTGGAGACGG	FLJ12171	hypothetical protein FLJ12171
TGGAGTAGTG	FLJ22625	hypothetical protein FLJ22625
GTTGGATAGG	GFER	growth factor, augmenter of liver regeneration (ERV1 homolog, S. cerevisiae)
TTAATAGTGG	GOLPH3	golgi phosphoprotein 3 (coat-protein)
GAGGATGGTG	GRF2	guanine nucleotide-releasing factor 2 (specific for crk proto-oncogene)
GCTCTGCCCT	GTF2F1	general transcription factor IIF, polypeptide 1, 74kDa
TCTTTGCTCT	HCMOGT-1	sperm antigen HCMOGT-1
AATATGGTAC	HMGN4	high mobility group nucleosomal binding domain 4
AGCTGTTCTG	HNRPA1	heterogeneous nuclear ribonucleoprotein A1
CATCCAAAAC	HNRPH1	heterogeneous nuclear ribonucleoprotein H1 (H)
ATGCTAAAAA	HNRPK	heterogeneous nuclear ribonucleoprotein K
GAGTCAGCAT	HNRPU	heterogeneous nuclear ribonucleoprotein U (scaffold attachment factor A)
CATTATAACT	HSA011916	likely ortholog of Xenopus dullard
GCACTTCAAA	HSPA9B	heat shock 70kDa protein 9B (mortalin-2)
CTCAGGAAAT	HSPC051	ubiquinol-cytochrome c reductase complex (7.2 kD)
GCTTTTATTC	HT014	HT014
TGAAACTGCA	HYA22	HYA22 protein
TATTAGTCAC	ICT1	immature colon carcinoma transcript 1
TGACACAGCC	IDE	insulin-degrading enzyme
GCTGTGGATA	IK	IK cytokine, down-regulator of HLA II
TAGGCCCAAG	ILVBL	ilvB (bacterial acetolactate synthase)-like
GATGCCCTCC	IRS2	insulin receptor substrate 2
GGCCAGACTA	JAZ	double-stranded RNA-binding zinc finger protein JAZ
CTCTACGCAT	KBF2	H-2K binding factor-2
ATACAACTAA	KIAA0097	KIAA0097 gene product
TGACGAACAC	KIAA1052	KIAA1052 protein
CCACCTTTCC	KIAA1694	KIAA1694 protein
GAGAGGAAAC	KIAA1817	KIAA1817 protein
AACTGTACTA	KRAS2	v-Ki-ras2 Kirsten rat sarcoma 2 viral oncogene homolog
GAAAACAAAG	KRT10	keratin 10 (epidermolytic hyperkeratosis; keratosis palmaris et plantaris)
GCCATTATAA	LAMP2	lysosomal-associated membrane protein 2
ATCACACAGC	LMOD1	leiomodin 1 (smooth muscle)
TGAAGAGACT	LOC116254	hypothetical protein BC014320
GCTGCCTGCC	LOC138428	hypothetical protein LOC138428
AACCAAAAAA	LOC145957	neuregulin 4
TAAAATACTC	LOC146690	DKFZp586E1521
CATTTGAAAG	LOC201562	hypothetical protein LOC201562
AGGAAGAGCC	LOC51186	pp21 homolog
GTTAATTGCT	LOC55829	AD-015 protein
GCCAGACCCC	LQFBS-1	hypothetical protein LQFBS-1
TGGGTCTGAA	LRRC8	leucine-rich repeat-containing 8
CTCAGCCTGA	LSM10	U7 snRNP-specific Sm-like protein LSM10
CGTCCCGGAG	MAD1L1	MAD1 mitotic arrest deficient-like 1 (yeast)
CTGTGGCCGG	MAF1	homolog of yeast MAF1
GGCACAGTAA	MAGI-3	membrane-associated guanylate kinase-related (MAGI-3)
GTTATTGTGG	MAP3K3	mitogen-activated protein kinase kinase kinase 3
ATTCTGTTGT	MAP4	microtubule-associated protein 4
CCTTCCAAAT	MDH2	malate dehydrogenase 2, NAD (mitochondrial)
CCCTGCCTTG	MDK	midkine (neurite growth-promoting factor 2)
GTGAAGCCCT	MESDC2	mesoderm development candidate 2
GTGTATATTG	MGC10067	hypothetical protein MGC10067
AAGGCAAAGC	MGC23908	similar to RNA polymerase B transcription factor 3
GCTGCACCGG	MGC2835	DEAD box helicase 97 KDa
ACAAAAAAAA	MGC33884	hypothetical protein MGC33884
TCTAGAATTT	MGC9850	hypothetical protein MGC9850
TGTGGTGGTG	MLN51	MLN51 protein
AATGGAATGG	MLPH	melanophilin
CTAAGTAGAG	MMP2	matrix metalloproteinase 2 (gelatinase A, 72kDa gelatinase, 72kDa type IV collagenase)
CGCGCCCGGC	MPST	mercaptopyruvate sulfurtransferase
ATTTCTTGCC	MRPL38	mitochondrial ribosomal protein L38
ATATTTCATT	MRPS5	mitochondrial ribosomal protein S5
CGAAGGCTGT	NFIL3	nuclear factor, interleukin 3 regulated
TAGAATTTTC	NHP2L1	NHP2 non-histone chromosome protein 2-like 1 (S. cerevisiae)
ATTTTGTATG	NID	nidogen (enactin)
CTGACACAGA	NOLC1	nucleolar and coiled-body phosphoprotein 1
AGTTTCTTGT	NPFF	neuropeptide FF-amide peptide precursor
TGGAAAGCTT	NR2F2	nuclear receptor subfamily 2, group F, member 2
ATACAATAAA	NUTF2	nuclear transport factor 2
ATAGCCTCTT	NY-REN-34	putative zinc finger protein NY-REN-34 antigen
CTCACTTCTT	PAI-RBP1	PAI-1 mRNA-binding protein
CAGGGAGCGC	PCQAP	PC2 (positive cofactor 2, multiprotein complex) glutamine/Q-rich-associated protein
CAGTTTGTAC	PDHA1	pyruvate dehydrogenase (lipoamide) alpha 1
TAACGTCTGC	PDXK	pyridoxal (pyridoxine, vitamin B6) kinase
GTCAGAACTT	PHLDA1	pleckstrin homology-like domain, family A, member 1
TCTTTCCCCA	PHLDA3	pleckstrin homology-like domain, family A, member 3
ACCAAAACCA	PIAS1	protein inhibitor of activated STAT, 1
TGGAATTCCC	PIK4CB	phosphatidylinositol 4-kinase, catalytic, beta polypeptide
GTATTTAACT	PKD1-like	polycystic kidney disease 1-related
GGGCGGGGGC	POLD1	polymerase (DNA directed), delta 1, catalytic subunit 125kDa
CTCTGATGCA	POLG	polymerase (DNA directed), gamma
GACTTCACTT	PPIB	peptidylprolyl isomerase B (cyclophilin B)
AAGTTTCCAA	PPP4C	protein phosphatase 4 (formerly X), catalytic subunit
GCCTTGATCT	PRKD2	protein kinase D2
GTGTGTGGTG	PRNPIP	prion protein interacting protein
TAGAGTGTAA	PRO0461	PRO0461 protein
GACGTCTTAA	PSMA4	proteasome (prosome, macropain) subunit, alpha type, 4
AGCTTTGTAG	PSP1	paraspeckle protein 1
GTCTTACTTT	PTD009	PTD009 protein
GGGAGTAATA	PTPRA	protein tyrosine phosphatase, receptor type, A
GGGTGGGGTT	PTPRF	protein tyrosine phosphatase, receptor type, F
CTATGGCTTC	RAB11A	RAB11A, member RAS oncogene family
GAGGGGATGT	RAB31	RAB31, member RAS oncogene family
GCTAGACCCT	RAC1	ras-related C3 botulinum toxin substrate 1 (rho family, small GTP binding protein Rac1)
AATAAACGTG	RAGA	Ras-related GTP-binding protein
GTGTGAAATA	RANBP2	RAN binding protein 2
AGTTGTCCCG	RBAF600	retinoblastoma-associated factor 600
GAGGATTTTA	RCN2	reticulocalbin 2, EF-hand calcium binding domain
TAAGTGACTG	RIPK2	receptor-interacting serine-threonine kinase 2
GTGGTTTTGG	RPL3	ribosomal protein L3
CAGATTTTGG	RPL34	ribosomal protein L34
TCTTTTATTA	RPS27A	ribosomal protein S27a
GAGAGGACAG	SART3	squamous cell carcinoma antigen recognised by T cells 3
TCATAAGATT	SCML1	sex comb on midleg-like 1 (Drosophila)
AGCAACAGTG	SCYE1	small inducible cytokine subfamily E, member 1 (endothelial monocyte-activating)
AAGCCAGGGG	SEC22L1	SEC22 vesicle trafficking protein-like 1 (S. cerevisiae)
ATGCAAGAGA	SET7	SET domain-containing protein 7
GGAAGAGCAC	SIAT4C	sialyltransferase 4C (beta-galactoside alpha-2,3-sialyltransferase)
GGCAGGCGGG	SIRT7	sirtuin (silent mating type information regulation 2 homolog) 7 (S. cerevisiae)
AGGCTGAGGC	SLC17A1	solute carrier family 17 (sodium phosphate), member 1
GCTGAAGATG	SMARCA4	SWI/SNF related, matrix associated, actin dependent regulator of chromatin, subfamily a, member 4
AATGGATGAA	SMARCC2	SWI/SNF related, matrix associated, actin dependent regulator of chromatin, subfamily c, member 2
CCACTAATGG	SMT3H2	SMT3 suppressor of mif two 3 homolog 2 (yeast)
GAGTGCAGGT	SSA2	Sjogren syndrome antigen A2 (60kDa, ribonucleoprotein autoantigen SS-A/Ro)
GAGAGTAACA	SYNCOILIN	intermediate filament protein syncoilin
GGCGACAGAG	TAT	tyrosine aminotransferase
GCTGAGCTGG	TFEB	transcription factor EB
GACATAAATC	TNIP1	TNFAIP3 interacting protein 1
AATTCCCTTT	TOP1	topoisomerase (DNA) I
GTTACAAACT	TOP2B	topoisomerase (DNA) II beta 180kDa
CTTATGTAGA	TP53BPL	tumor protein p53-binding protein
ATGGCGCAGT	TRIM8	tripartite motif-containing 8
TAGACTAGCA	TSPAN-3	tetraspan 3
TAATAAATGC	TTS-2.2	transport-secretion protein 2.2
TGGGGAAGGA	TULP3	tubby like protein 3
GAGAAAAAAA	TXNRD1	thioredoxin reductase 1
GCTGTTGCAT	UBE2V2	ubiquitin-conjugating enzyme E2 variant 2
GGCCTGGAAT	UPF2	UPF2 regulator of nonsense transcripts homolog (yeast)
GCAGAGATGG	URKL1	uridine kinase-like 1
CTGATTTTTA	XRN2	5'-3' exoribonuclease 2
TCCGTGGTTG	BASP1	brain abundant, membrane attached signal protein 1
ACTTTAGATG	COL6A3	collagen, type VI, alpha 3
ATGTCTTTTC	IGFBP4	insulin-like growth factor binding protein 4
GGTTGGCAGG	MFGE8	milk fat globule-EGF factor 8 protein
GCTCTGTCAC	ANKH	ankylosis, progressive homolog (mouse)
TATCTGTCTA	SET	SET translocation (myeloid leukemia-associated)
ATACTTTAAT	ANXA5	annexin A5
CAGTACTGTA	ELN	elastin (supravalvular aortic stenosis, Williams-Beuren syndrome)
GGTGAAGACA	KIAA0375	KIAA0375 gene product
TGTGAGCCCC	ENIGMA	enigma (LIM domain protein)
CACTTCAAGG	LY6E	lymphocyte antigen 6 complex, locus E
TGATAATTCA	MGC14697	hypothetical protein MGC14697
TGGCCAGCTC	NFKBIE	nuclear factor of kappa light polypeptide gene enhancer in B-cells inhibitor, epsilon
TACAGAGGGA	ZNF216	zinc finger protein 216
GATGAGGAGA	COL1A2	collagen, type I, alpha 2
CCCACTTGTA	ATP2B4	ATPase, Ca++ transporting, plasma membrane 4
CAAGGGTAAG	EFEMP1	EGF-containing fibulin-like extracellular matrix protein 1
TCTGAAGTCA	ID2	inhibitor of DNA binding 2, dominant negative helix-loop-helix protein
GCCCTTTCTC	MRC2	mannose receptor, C type 2
TCCTGTAAAG	CAV1	caveolin 1, caveolae protein, 22kDa
AAAAGATACT	CITED2	Cbp/p300-interacting transactivator, with Glu/Asp-rich carboxy-terminal domain, 2
ACAGGCTACG	TAGLN	transgelin
ACCAAAAACC	COL1A1	collagen, type I, alpha 1
AGATGAGATG	COPEB	core promoter element binding protein
ACTTATTATG	DCN	decorin
CGCCGACGAT	G1P3	interferon, alpha-inducible protein (clone IFI-6-16)
ACCAGACAGA	-	ESTs, Weakly similar to hypothetical protein FLJ20378 [Homo sapiens] [H.sapiens]
GTGTAGTTGA	AK2	adenylate kinase 2
GGAAGGGAGG	ANXA11	annexin A11
CTCTCAATAT	APLP2	amyloid beta (A4) precursor-like protein 2
CAGACTATGT	ARF6	ADP-ribosylation factor 6
CCTGTGTGCA	ARHGAP10	Rho-GTPase activating protein 10
ATGGCAGGTG	ARL6IP	ADP-ribosylation factor-like 6 interacting protein
TCATCATCAG	ARSD	arylsulfatase D
AACGTGCAGG	ASS	argininosuccinate synthetase
TGTCTTTGTG	ATP1A1	ATPase, Na+/K+ transporting, alpha 1 polypeptide
GGAAAGTGAC	ATP6IP1	ATPase, H+ transporting, lysosomal interacting protein 1
AATATGCTTT	ATP6V1E1	ATPase, H+ transporting, lysosomal 31kDa, V1 subunit E isoform 1
GTGCTATTCT	B7-H3	B7 homolog 3
AAGAACTAAA	BET1L	blocked early in transport 1 homolog (S. cerevisiae) like
CCGGAAACAC	BET3	similar to yeast BET3 (S. cerevisiae)
ATTTTATTCT	BIRC6	baculoviral IAP repeat-containing 6 (apollon)
CCATTGCTCT	BLOV1	bladder cancer overexpressed protein
TATAACTTGT	BNIP3L	BCL2/adenovirus E1B 19kDa interacting protein 3-like
CAGCCATAAA	BTBD1	BTB (POZ) domain containing 1
GTGAGAAGAG	C10orf4	chromosome 10 open reading frame 4
TGTGTGCCAC	C11orf13	chromosome 11 open reading frame 13
TGGTTCTATA	C20orf167	chromosome 20 open reading frame 167
CTAAGGACCA	C20orf194	chromosome 20 open reading frame 194
AGAAATAAGG	C9orf12	chromosome 9 open reading frame 12
GGGGTGGGGC	CAD	carbamoyl-phosphate synthetase 2, aspartate transcarbamylase, and dihydroorotase
TGCCACCAAG	CAPG	capping protein (actin filament), gelsolin-like
GTGAAAGGGT	CASP6	caspase 6, apoptosis-related cysteine protease
ATGATGGAAA	CDA08	T-cell immunomodulatory protein
GAGCCCCCGT	CDC42BPB	CDC42 binding protein kinase beta (DMPK-like)
CTTTCTCTAA	CDCA4	cell division cycle associated 4
GAGGACCCAA	CDK10	cyclin-dependent kinase (CDC2-like) 10
TGTGCCACTA	CGI-07	CGI-07 protein
GGAAGGGGAG	CHD2	chromodomain helicase DNA binding protein 2
TGATATTAGG	CIDE-3	cell death activator CIDE-3
CACCCCTGAT	CKB	creatine kinase, brain
GAGGTCACCT	CLK4	CDC-like kinase 4
TTAATCCTAA	CNP	2',3'-cyclic nucleotide 3' phosphodiesterase
TAATCCTCAA	COL18A1	collagen, type XVIII, alpha 1
GATCAGGCCA	COL3A1	collagen, type III, alpha 1 (Ehlers-Danlos syndrome type IV, autosomal dominant)
AACATAAATT	CPXCR1	CPX chromosome region, candidate 1
CCCATAATCC	CRAMP1L	Crm, cramped-like (Drosophila)
GACACCAGGG	CREBL1	cAMP responsive element binding protein-like 1
GCCTGTTTGT	CRKL	v-crk sarcoma virus CT10 oncogene homolog (avian)-like
TGATGTGGAA	CT120	membrane protein expressed in epithelial-like lung adenocarcinoma
TAACCTGCTA	CUL1	cullin 1
AATCCAGGAG	DDOST	dolichyl-diphosphooligosaccharide-protein glycosyltransferase
TGAGGTATTT	DJ167A19.1	hypothetical protein DJ167A19.1
CGTGTAATCC	DKFZp434G171	hypothetical protein DKFZp434G171
GCTGGAGCTA	DLD	dihydrolipoamide dehydrogenase (E3 component of pyruvate dehydrogenase complex, 2-oxo-glutarate complex, branched chain keto acid dehydrogenase complex)
CCAATTTATC	DNAJA1	DnaJ (Hsp40) homolog, subfamily A, member 1
AATGCTGGCA	DNAJB6	DnaJ (Hsp40) homolog, subfamily B, member 6
GGAGAAAGAG	DPYD	dihydropyrimidine dehydrogenase
GGCTGCCCTG	DPYSL3	dihydropyrimidinase-like 3
TAGCTGCCTT	DVL2	dishevelled, dsh homolog 2 (Drosophila)
GCACCTCCTA	E1B-AP5	E1B-55kDa-associated protein 5
CAAGTTTGCT	EEF1A1	eukaryotic translation elongation factor 1 alpha 1
TCAAGCCATC	EGR1	early growth response 1
GGGCAGGGCC	EIF4EBP2	eukaryotic translation initiation factor 4E binding protein 2
CTGGTGGCCA	ENC1	ectodermal-neural cortex (with BTB-like domain)
AAAAAACTCC	ESD	esterase D/formylglutathione hydrolase
GTTGTGATGT	EWSR1	Ewing sarcoma breakpoint region 1
GGGGGTGGAT	FASTK	FAST kinase
ACAGAATGCC	FBLN1	fibulin 1
TACATTATAA	FBLN2	fibulin 2
ACAGCTTTGT	FBXW1B	F-box and WD-40 domain protein 1B
AGGCTGGGGG	FKBP4	FK506 binding protein 4, 59kDa
GGGAAAAAAA	FLJ10335	hypothetical protein FLJ10335
CAGGGTCCCC	FLJ10647	hypothetical protein FLJ10647
TGTTCTTTGC	FLJ10743	hypothetical protein FLJ10743
CACCATTCAG	FLJ10856	hypothetical protein FLJ10856
GGAGGCGGAG	FLJ10871	hypothetical protein FLJ10871
CCCGGCTAAT	FLJ13322	hypothetical protein FLJ13322
ATCATACCAC	FLJ20013	hypothetical protein FLJ20013
GTGTGCTTAG	FLJ20038	hypothetical protein FLJ20038
GCCAGTCAAA	FLJ20186	hypothetical protein FLJ20186
CATCCAAGGC	FLJ20308	hypothetical protein FLJ20308
GATCTGAGGA	FLJ20335	hypothetical protein FLJ20335
CACATTAGGT	FLJ21069	hypothetical protein FLJ21069
CCCCCTTTGC	FLJ21478	hypothetical protein FLJ21478
CCACTGCACC	FLJ22167	hypothetical protein FLJ22167
CTCTGTAATT	FLJ22570	hypothetical protein FLJ22570
CTACTGGGAA	FLJ25157	hypothetical protein FLJ25157
CTGTGGTTAC	FLJ25785	hypothetical protein FLJ25785
CCACGTGTCC	FLJ35207	hypothetical protein FLJ35207
CTGTATTAAA	FLJ90798	hypothetical protein FLJ90798
CTCATACACC	FLNB	filamin B, beta (actin binding protein 278)
AGTATTTTAA	FOXF1	forkhead box F1
CGTAAGGCAT	FOXF2	forkhead box F2
TCACGCCAAT	FREQ	frequenin homolog (Drosophila)
CGCCAGGCCA	FSTL3	follistatin-like 3 (secreted glycoprotein)
CTGCAGAAAT	FUBP1	far upstream element (FUSE) binding protein 1
TACATCAGTA	GAS1	growth arrest-specific 1
GCACAATGGG	GAS2L1	growth arrest-specific 2 like 1
CGTGAACAAT	GL004	GL004 protein
GGGGCTGGGG	GNAT1	guanine nucleotide binding protein (G protein), alpha transducing activity polypeptide 1
TGTCTTTTCT	GNPAT	glyceronephosphate O-acyltransferase
ACATTCTTTT	GPNMB	glycoprotein (transmembrane) nmb
TGTTCCAAGG	GPRK5	G protein-coupled receptor kinase 5
GAACTGGATT	H105E3	NAD(P) dependent steroid dehydrogenase-like; H105e3
TTAACCCTCT	H3F3B	H3 histone, family 3B (H3.3B)
CATTCATTGG	HCA127	hepatocellular carcinoma-associated antigen 127
TAAAATAAGA	HEXB	hexosaminidase B (beta polypeptide)
ACGTGAAAAT	HIBCH	3-hydroxyisobutyryl-Coenzyme A hydrolase
TGTGTCAAAG	HMGN2	high-mobility group nucleosomal binding domain 2
CTTGTGAACT	HN1	hematological and neurological expressed 1
TCATAGTCAA	HNRPH3	heterogeneous nuclear ribonucleoprotein H3 (2H9)
CTCGTCCTGC	HSPB1	heat shock 27kDa protein 1
TCATAGCCTT	HSPB2	heat shock 27kDa protein 2
GAATCAGAAG	HSPC111	hypothetical protein HSPC111
CTAACAGGAT	HSPCA	heat shock 90kDa protein 1, alpha
TATATTGATT	IFRD1	interferon-related developmental regulator 1
AGAAGCAAGA	IL17BR	interleukin 17B receptor
CATCACGGAT	IL1R1	interleukin 1 receptor, type I
ATTAGAAATT	ITGA6	integrin, alpha 6
ACAAGAAAAA	ITGA8	integrin, alpha 8
GTGCAGAGAG	ITSN1	intersectin 1 (SH3 domain protein)
CCTTTGTAAA	JUN	v-jun sarcoma virus 17 oncogene homolog (avian)
GTCTAGAATC	JWA	vitamin A responsive; cytoskeleton related
GCAGGAGGTG	KDELR1	KDEL (Lys-Asp-Glu-Leu) endoplasmic reticulum protein retention receptor 1
GAATTTGGCC	KIAA0073	KIAA0073 protein
TAGCATTTTA	KIAA0102	KIAA0102 gene product
ATGATTTATT	KIAA0103	KIAA0103 gene product
TACAGCCCCC	KIAA0217	KIAA0217 protein
GGTCTTATTT	KIAA0286	KIAA0286 protein
TCCAGAATCC	KIAA0469	KIAA0469 gene product
TGCTTGAAGG	KIAA0721	KIAA0721 protein
TATTTGTATT	KIAA0763	KIAA0763 gene product
AACGCTGCGA	KIAA0876	KIAA0876 protein
GCAATGCAAA	KIAA1001	KIAA1001 protein
GCAGGAACAG	KIAA1068	KIAA1068 protein
CACCATCAAA	KIAA1185	KIAA1185 protein
GCCAGGGGCC	KIAA1273	KIAA1273 protein
GTTGAAACTC	KIAA1560	KIAA1560 protein
GTAGGGTTTT	KIAA1872	KIAA1872 protein
ATCAGTGTGA	KPNB2	karyopherin (importin) beta 2
CTGCCCCCAC	LAMA5	laminin, alpha 5
GCAGCTGACG	LGALS1	lectin, galactoside-binding, soluble, 1 (galectin 1)
CCAAGGAATG	LOC130074	hypothetical protein LOC130074
TCTACAAATA	LOC144871	hypothetical protein LOC144871
GTGCTGGTCC	LOC154467	hypothetical protein BC003515
CCGCCTTCTC	LOC284361	hypothetical protein LOC284361
ATGTTTAATT	LOC56270	hypothetical protein 628
TCATCTACAA	LOC90333	hypothetical protein LOC90333
GGCGGCGCTG	LSM4	LSM4 homolog, U6 small nuclear RNA associated (S. cerevisiae)
GAATCTGGAG	LTB4DH	leukotriene B4 12-hydroxydehydrogenase
CCCGCCCCCG	LU	Lutheran blood group (Auberger b antigen included)
TCTATTGATG	LXN	latexin protein
CCAAGGGCCC	LZTR1	leucine-zipper-like transcriptional regulator, 1
TGTGGCCTCA	MAGED1	melanoma antigen, family D, 1
CAGGTCATTG	MAN2A2	mannosidase, alpha, class 2A, member 2
CAAATCAAGT	MAP2K7	mitogen-activated protein kinase kinase 7
CATTTGGGTC	MCCC1	methylcrotonoyl-Coenzyme A carboxylase 1 (alpha)
GGAAAATACA	MEG3	maternally expressed 3
GCTCTGTAAG	METTL3	methyltransferase like 3
AGGGAGCAGA	MFAP4	microfibrillar-associated protein 4
ACCGCTTGTT	MGC16824	esophageal cancer associated protein
CTTTTCTTCA	MGC16943	similar to RIKEN cDNA 4933424N09 gene
TAAAATTTGT	MGC17528	hypothetical protein MGC17528
CACCGGACAC	MGC22793	hypothetical protein MGC22793
TGATGGGCAT	MGC2714	hypothetical protein MGC2714
TAGACTTCCT	MGC2963	hypothetical protein MGC2963
CTACCTCTGA	MGC3196	hypothetical protein MGC3196
GATTGAAAAA	MGC3329	hypothetical protein MGC3329
GAATTCCTCG	MGC5306	hypothetical protein MGC5306
GATTGGGGAT	MGC5576	hypothetical protein MGC5576
AACTTGCCCA	MMP7	matrix metalloproteinase 7 (matrilysin, uterine)
TAAAAAGCAG	MNAB	membrane-associated nucleic acid binding protein
AAAGCATTTT	MO25	MO25 protein
TACCCACTAT	MRPL19	mitochondrial ribosomal protein L19
CCAAAGAGTA	MRPL22	mitochondrial ribosomal protein L22
TCCTTTGTGC	MRPL32	mitochondrial ribosomal protein L32
GTGGTGCGCA	MS4A7	membrane-spanning 4-domains, subfamily A, member 7
AACTCGGGAG	MST1R	macrophage stimulating 1 receptor (c-met-related tyrosine kinase)
TAAAATAAAA	MSTP028	MSTP028 protein
TCTCCTGCAT	MSX1	msh homeo box homolog 1 (Drosophila)
CAAAAGGCTC	MTVR1	Mouse Mammary Turmor Virus Receptor homolog 1
GCCAAGGGCC	MYO15B	myosin XVB, pseudogene
GACTATAGCG	NAGK	N-acetylglucosamine kinase
TGTTTTCGCC	NDUFA5	NADH dehydrogenase (ubiquinone) 1 alpha subcomplex, 5, 13kDa
GCGGCGGCGG	NDUFS3	NADH dehydrogenase (ubiquinone) Fe-S protein 3, 30kDa (NADH-coenzyme Q reductase)
GTATAAAAAA	NESHBP	DKFZP586L2024 protein
TGTTGTTACA	NEUGRIN	mesenchymal stem cell protein DSC92
GGAAACTGAA	NEURL	neuralized-like (Drosophila)
AATGATATTT	nexilin	likely ortholog of rat F-actin binding protein nexilin
AAGGTCTTTA	NFE2L2	nuclear factor (erythroid-derived 2)-like 2
GTCCTATAAT	NKTR	natural killer-tumor recognition sequence
GGTGGTACAC	NME4	non-metastatic cells 4, protein expressed in
TAGTTGGAAA	NR4A1	nuclear receptor subfamily 4, group A, member 1
TACCTAATTG	NRLN1	likely ortholog of mouse neuralin 1
CTGTACATAC	NS1-BP	NS1-binding protein
AAGATAATGT	NUP98	nucleoporin 98kDa
CGGAGCCGGC	NYREN18	NEDD8 ultimate buster-1
AAAAAGAAAC	PABPC1	poly(A) binding protein, cytoplasmic 1
AAATAGGTTT	PARK7	Parkinson disease (autosomal recessive, early onset) 7
CCCATATTTT	PCMT1	protein-L-isoaspartate (D-aspartate) O-methyltransferase
TATGTGTTGT	PCSK1	proprotein convertase subtilisin/kexin type 1
GCACTTACAA	PDCD4	programmed cell death 4 (neoplastic transformation inhibitor)
GGGGTATGGT	PDGFRB	platelet-derived growth factor receptor, beta polypeptide
TACCACTGAG	PEA15	phosphoprotein enriched in astrocytes 15
AGACCTCCTT	PEAS	testis intracellular mediator protein
ATATGGAATA	PFTK1	PFTAIRE protein kinase 1
CAGGCTACTG	PGM3	phosphoglucomutase 3
GAGAGCTTAA	PGS1	phosphatidylglycerophosphate synthase
AAAAGACCCG	PHGDHL1	phosphoglycerate dehydrogenase like 1
GATAATGATT	PIGB	phosphatidylinositol glycan, class B
TAAAGTGTCT	PIGS	phosphatidylinositol glycan, class S
AAGTATTGTG	PIK4CA	phosphatidylinositol 4-kinase, catalytic, alpha polypeptide
TGTTTCCCAA	PIST	PDZ/coiled-coil domain binding partner for the rho-family GTPase TC10
GTCTTCTCTG	PKMYT1	membrane-associated tyrosine- and threonine-specific cdc2-inhibitory kinase
GTGAGGGCTA	PLXNB1	plexin B1
CTCCACCTGG	PMM1	phosphomannomutase 1
CTTAAATATC	PP	pyrophosphatase (inorganic)
GGGAAACAGG	PP2135	PP2135 protein
TGCAATAGGG	PPP1R12C	protein phosphatase 1, regulatory (inhibitor) subunit 12C
TCAGTTTGGA	PPT1	palmitoyl-protein thioesterase 1 (ceroid-lipofuscinosis, neuronal 1, infantile)
GTTTTTAAAT	PREI3	preimplantation protein 3
TATATTTTCT	PTBP2	polypyrimidine tract binding protein 2
TCCTAGTTCA	PTN	pleiotrophin (heparin binding growth factor 8, neurite growth-promoting factor 1)
GTGTGCCTCC	PTPN23	protein tyrosine phosphatase, non-receptor type 23
AAAACTGAGA	PTTG1IP	pituitary tumor-transforming 1 interacting protein
TGGCACTTCA	RAB32	RAB32, member RAS oncogene family
CCTGTCTGCA	RABAC1	Rab acceptor 1 (prenylated)
AAAGGAAAAT	RAB-R	Rev/Rex activation domain binding protein-related
AATGAAAAAA	RAD51C	RAD51 homolog C (S. cerevisiae)
GATTTTTAAA	RALBP1	ralA binding protein 1
CCGAAAAAGT	RANBP1	RAN binding protein 1
GTTTCTGCAA	RANBP2L1	RAN binding protein 2-like 1
GAAAAACCCC	RCP9	calcitonin gene-related peptide-receptor component protein
TAATAAAGAA	RILP	rab interacting lysosomal protein
CGGGAACTTC	RPL11	ribosomal protein L11
TGCAGGTTTT	RPL32	ribosomal protein L32
CCCAGATGAT	RPL4	ribosomal protein L4
TAAAAAAAAC	RPS14	ribosomal protein S14
CCCTTGTGAC	RUFY1	RUN and FYVE domain containing 1
TGGCCTAATA	SDC2	syndecan 2 (heparan sulfate proteoglycan 1, cell surface-associated, fibroglycan)
TTACACAAGC	SEC22L3	SEC22 vesicle trafficking protein-like 3 (S. cerevisiae)
TGTTTGTGTG	SEMA4C	sema domain, immunoglobulin domain (Ig), transmembrane domain (TM) and short cytoplasmic domain, (semaphorin) 4C
TGACATATTG	SERF1A	small EDRK-rich factor 1A (telomeric)
AAGTGATTCT	SF1	splicing factor 1
GCCGTGAGCA	SFTPC	surfactant, pulmonary-associated protein C
GTGAGACCTC	SH2D3A	SH2 domain containing 3A
GTAGACTTGT	SH3YL1	likely ortholog of mouse Sh3 domain YSC-like 1
GAAGCAATAA	SIAT6	sialyltransferase 6 (N-acetyllacosaminide alpha 2,3-sialyltransferase)
ACACCTCTAA	SLC39A1	solute carrier family 39 (zinc transporter), member 1
GTGACACTCG	SMAP1	stromal membrane-associated protein
AAATGCGAAC	SMAP-5	golgi membrane protein SB140
CACTAACAAA	SOC	socius
GATGACGACT	SPK	symplekin
GTTCCCAGCC	SPOCK	sparc/osteonectin, cwcv and kazal-like domains proteoglycan (testican)
TGAAACAAGC	SSH3BP1	spectrin SH3 domain binding protein 1
TGCGGAGGCC	SSSCA1	Sjogren's syndrome/scleroderma autoantigen 1
ACCACATAAA	STAT6	signal transducer and activator of transcription 6, interleukin-4 induced
TAGGAGATTT	STIM1	stromal interaction molecule 1
TAACCCAGCA	SUCLG1	succinate-CoA ligase, GDP-forming, alpha subunit
ATCCATAGTG	TAF15	TAF15 RNA polymerase II, TATA box binding protein (TBP)-associated factor, 68kDa
GCCTTATGTA	TC10	ras-like protein TC10
AGAGGTGGTG	TDE1	tumor differentially expressed 1
CTGGTGAAGG	TMSB4X	thymosin, beta 4, X chromosome
GTGGCTTCCC	TNFRSF5	tumor necrosis factor receptor superfamily, member 5
TCTGCACTGA	TNIP2	TNFAIP3 interacting protein 2
TGCCTTGAAA	TNRC6	trinucleotide repeat containing 6
CCGTTCTGGA	TOLLIP	Toll-interacting protein
TAAATTCACC	TOMM70A	translocase of outer mitochondrial membrane 70 homolog A (yeast)
AGAAATAAAG	TOSO	regulator of Fas-induced apoptosis
GCCTTCCAAA	TPARL	TPA regulated locus
GTGCCCGTGC	TPI1	triosephosphate isomerase 1
GGCTTGCCTT	TPM1	tropomyosin 1 (alpha)
GTGGGCCGCT	TRAP1	heat shock protein 75
CACAAAATCT	TRIM2	tripartite motif-containing 2
TGGAAGAAAC	TXNIP	thioredoxin interacting protein
CTCCTGAAAA	UBE2E3	ubiquitin-conjugating enzyme E2E 3 (UBC4/5 homolog, yeast)
GTGTCCCTGT	UBE2G2	ubiquitin-conjugating enzyme E2G 2 (UBC7 homolog, yeast)
CTGTAAAACA	UBE3A	ubiquitin protein ligase E3A (human papilloma virus E6-associated protein, Angelman syndrome)
CTACTGTTGG	UREB1	upstream regulatory element binding protein 1
ACCTTGTAAT	VDAC3	voltage-dependent anion channel 3
CTGAGGGCCG	WDR13	WD repeat domain 13
AGGAAAAAAA	WDR9	WD repeat domain 9
TCAATCCGAA	WSB1	SOCS box-containing WD protein SWiP-1
AGCAGTTTAT	XTP2	HBxAg transactivated protein 2
ATATTCCATC	YWHAG	tyrosine 3-monooxygenase/tryptophan 5-monooxygenase activation protein, gamma polypeptide
ATCTTTCTGC	YWHAZ	tyrosine 3-monooxygenase/tryptophan 5-monooxygenase activation protein, zeta polypeptide
TGGATCCTCG	ZDHHC4	zinc finger, DHHC domain containing 4
CTCGAATAAA	ZFHX1B	zinc finger homeobox 1b
ATGGTGGGGG	ZFP36	zinc finger protein 36, C3H type, homolog (mouse)
GCACAGGCCA	ZNEU1	NEU1 protein
CGGCGCTCCC	ZYG	ZYG homolog
ATGTAGTAGT	HNRPD	heterogeneous nuclear ribonucleoprotein D (AU-rich element RNA binding protein 1, 37kDa)
TATGACTTAA	KCNN3	potassium intermediate/small conductance calcium-activated channel, subfamily N, member 3
CGCAGTCTGC	ROCK1	Rho-associated, coiled-coil containing protein kinase 1
CACTTGAAAA	CHST3	carbohydrate (chondroitin 6) sulfotransferase 3
AGTGTCTGTG	CYR61	cysteine-rich, angiogenic inducer, 61
GGTCACTGAG	ENO1	enolase 1, (alpha)
CTCAACCCCC	LRP1	low density lipoprotein-related protein 1 (alpha-2-macroglobulin receptor)
GTTCAAAGAC	MIG2	mitogen inducible 2
GTTTGGGTTG	PTMA	prothymosin, alpha (gene sequence 28)
GCTAATAATG	SULF1	sulfatase 1
AAGGCAATTT	TSPYL	TSPY-like
CTTTCTTTGA	DKK3	dickkopf homolog 3 (Xenopus laevis)
GCTGGGAGGG	EHD2	EH-domain containing 2
TCCTCCCTAC	KIAA0905	yeast Sec31p homolog
ATAGACGCAA	MORF4L1	mortality factor 4 like 1
TACTAATAAA	NDUFB5	NADH dehydrogenase (ubiquinone) 1 beta subcomplex, 5, 16kDa
GCCAGCCAGT	SMTN	smoothelin
TCTGCAATGA	YR-29	hypothetical protein YR-29
GCCCCACAGC	AGS3	activator of G-protein signaling 3
TGCAATATGC	FBN1	fibrillin 1 (Marfan syndrome)
CCAAAAAAAA	IFI35	interferon-induced protein 35
AGAGCAGAAA	IPO9	importin 9
CTGCAGGGCC	MGC20486	hypothetical protein MGC20486
CCTGCCCACC	PNMT	phenylethanolamine N-methyltransferase
ATTATCCAGG	RBM3	RNA binding motif protein 3
ATCGCTTTCT	APP	amyloid beta (A4) precursor protein (protease nexin-II, Alzheimer disease)
GTAAGATTAG	C14orf31	chromosome 14 open reading frame 31
AGGAAGAAGA	FLJ10781	hypothetical protein FLJ10781
TGTTCTGGAG	GJA1	gap junction protein, alpha 1, 43kDa (connexin 43)
GTGGAATAAA	LTBP2	latent transforming growth factor beta binding protein 2
GGGGCTGCCC	NUDC	nuclear distribution gene C homolog (A. nidulans)
ATTATTTTTC	RPL7	ribosomal protein L7
TAGAAGCCAA	SNX9	sorting nexin 9
ACCTATAAGT	HEBP2	heme binding protein 2
TAACTTGTGA	ITGAV	integrin, alpha V (vitronectin receptor, alpha polypeptide, antigen CD51)
GGGAGGGGTG	MMP14	matrix metalloproteinase 14 (membrane-inserted)
CGGAGTCCAT	NEDD5	neural precursor cell expressed, developmentally down-regulated 5
CAGATGCAAA	PAX6	paired box gene 6 (aniridia, keratitis)
CCAGAGAACT	PRO1073	PRO1073 protein
GTGTATCTTT	SFRS2	splicing factor, arginine/serine-rich 2
TCAAAAAAAA	SSAT2	polyamine N-acetyltransferase
TGTATAAAAA	TRA1	tumor rejection antigen (gp96) 1
TCTGCAAATT	TUBB-5	tubulin beta-5
TCCAAATCGA	RPLP2	ribosomal protein, large P2
TGCAGATGGT	MAP4K4	mitogen-activated protein kinase kinase kinase kinase 4
AAGTTGCTAT	PSAP	prosaposin (variant Gaucher disease and variant metachromatic leukodystrophy)
GTTTTTCATT	RPS29	ribosomal protein S29
AGGAATGCTT	TARS	threonyl-tRNA synthetase
CATATCATTA	IGFBP7	insulin-like growth factor binding protein 7
CAGCTATTTC	DKFZP761F241	hypothetical protein DKFZp761F241
ATAGTAGCTT	FSCN1	fascin homolog 1, actin-bundling protein (Strongylocentrotus purpuratus)
TACAGATCAC	FZD7	frizzled homolog 7 (Drosophila)
CTGCACTTAC	MCM7	MCM7 minichromosome maintenance deficient 7 (S. cerevisiae)
TATCAATATT	SFRP1	secreted frizzled-related protein 1
GTATAATTTG	SMP1	small membrane protein 1
AAAAATAAAG	WDR1	WD repeat domain 1
GGAAGGGGGA	CFL1	cofilin 1 (non-muscle)
TACCAAGACC	COPB	coatomer protein complex, subunit beta
TGCTGTGCAT	DDX3	DEAD/H (Asp-Glu-Ala-Asp/His) box polypeptide 3
ACAGCGGCAA	DDX30	DEAD/H (Asp-Glu-Ala-Asp/His) box polypeptide 30
TAAGATTTCA	HNRPR	heterogeneous nuclear ribonucleoprotein R
ATACATACTG	LOC133957	similar to RIKEN cDNA 0610011N22
GTACGTCCCA	SLC1A5	solute carrier family 1 (neutral amino acid transporter), member 5
ATGTAGAGTG	TYMS	thymidylate synthetase
TATATGGATG	ZFPM2	zinc finger protein, multitype 2
GCTGGATGCG	C1QR1	complement component 1, q subcomponent, receptor 1
ACAAGTACCC	C5orf13	chromosome 5 open reading frame 13
CACCAGCATT	CRI1	CREBBP/EP300 inhibitory protein 1
CTTTGAACGA	CTGF	connective tissue growth factor
TCTGGCATAG	FLJ13855	hypothetical protein FLJ13855
GCCACACCCC	FLJ22678	hypothetical protein FLJ22678
TAAATAATTT	HSPE1	heat shock 10kDa protein 1 (chaperonin 10)
GCCAAAAAAA	HTR1D	5-hydroxytryptamine (serotonin) receptor 1D
CATTTATCAT	IRTA2	immunoglobulin superfamily receptor translocation associated 2
TGAAAAAAAA	LOC93426	hypothetical gene supported by AY027807; AY027808
GCAGACATTG	NAP1L1	nucleosome assembly protein 1-like 1
TACAATAAAC	PGRMC2	progesterone receptor membrane component 2
TTAATATATG	RAB7	RAB7, member RAS oncogene family
AGCCACCGCG	RABL2A	RAB, member of RAS oncogene family-like 2A
AGGATGGCGG	RPL12	ribosomal protein L12
CCCTTCTGTA	SERPINB2	serine (or cysteine) proteinase inhibitor, clade B (ovalbumin), member 2
GTCACAGTCC	SRF	serum response factor (c-fos serum response element-binding transcription factor)
GGGACGAGTG	TM4SF1	transmembrane 4 superfamily member 1
ATAAAGTAAC	UNRIP	unr-interacting protein
CAGCTTGACG	CALM1	calmodulin 1 (phosphorylase kinase, delta)
TATTTTCTTT	CLIC4	chloride intracellular channel 4
TCCATCCCTT	CRMP1	collapsin response mediator protein 1
AAAATATTTT	FLJ10134	hypothetical protein FLJ10134
AAGAAGACTT	GABARAP	GABA(A) receptor-associated protein
GTGCTTGTAC	GMFB	glia maturation factor, beta
ACACTTCTTT	GNG11	guanine nucleotide binding protein (G protein), gamma 11
TACACACGGA	HRIHFB2122	Tara-like protein
CTGGGGAGTG	ID3	inhibitor of DNA binding 3, dominant negative helix-loop-helix protein
TAGTCTTAAC	KIAA0193	KIAA0193 gene product
TCGCCCAGGC	LOC115704	similar to ecotropic viral integration site 5; Neuroblastoma stage 4S gene
TTAAAAAAAA	PRO2521	hypothetical protein PRO2521
GGAGGTAGGG	PTK7	PTK7 protein tyrosine kinase 7
GCAACTTGGA	SCAM-1	vinexin beta (SH3-containing adaptor molecule-1)
CTAAAAGGAG	SNRPE	small nuclear ribonucleoprotein polypeptide E
TCATCTTTGT	THBS1	thrombospondin 1
CAATTAAAAG	XBP1	X-box binding protein 1
GTTCTGGTTT	ATPIF1	ATPase inhibitory factor 1
GATTGTGCAA	C9orf10	chromosome 9 open reading frame 10
AAGATTGGGG	CD44	CD44 antigen (homing function and Indian blood group system)
CCCAGAGACC	CNN1	calponin 1, basic, smooth muscle
GACCGCAGGA	COL4A1	collagen, type IV, alpha 1
CCACTGTACT	DKFZp434N074	hypothetical protein DKFZp434N074
GTGCTCTTGA	DNCL2A	dynein, cytoplasmic, light polypeptide 2A
TCACTGCACT	EEF2K	elongation factor-2 kinase
TAATGACAAT	FHL1	four and a half LIM domains 1
CCTTTCACAC	GTF2IP1	general transcription factor II, i, pseudogene 1
GGCCAGGAAG	LOC54499	putative membrane protein
AAAGAAAGTG	MGAT1	mannosyl (alpha-1,3-)-glycoprotein beta-1,2-N-acetylglucosaminyltransferase
GCCAACAACG	NNMT	nicotinamide N-methyltransferase
CGGCTGAATT	PGD	phosphogluconate dehydrogenase
GGCAAACTTT	PXN	paxillin
GTTAACTGGG	RNAH	RNA helicase family
GCGTGCTCTC	RPL18A	ribosomal protein L18a
TAATAAAGCA	SARS	seryl-tRNA synthetase
CCTTTGTAAG	SIN3B	SIN3 homolog B, transcriptional regulator (yeast)
ATGGCTGGGC	TAS1R1	taste receptor, type 1, member 1
GGCATTTTAA	TFDP1	transcription factor Dp-1
GAGAGTGTAC	TIMM17A	translocase of inner mitochondrial membrane 17 homolog A (yeast)
AAAGTCTAGA	CCND1	cyclin D1 (PRAD1: parathyroid adenomatosis 1)
TATTCACTAA	SERPINE2	serine (or cysteine) proteinase inhibitor, clade E (nexin, plasminogen activator inhibitor type 1), member 2
AAAATAAAGA	APEX1	APEX nuclease (multifunctional DNA repair enzyme) 1
GAAGCCAGCC	APOBEC3A	apolipoprotein B mRNA editing enzyme, catalytic polypeptide-like 3A
TATTTCACCG	ARHGAP1	Rho GTPase activating protein 1
CATTTCATAA	ATP5J	ATP synthase, H+ transporting, mitochondrial F0 complex, subunit F6
CGGCTCAAGT	BUB3	BUB3 budding uninhibited by benzimidazoles 3 homolog (yeast)
TATGTGATTT	BZW2	basic leucine zipper and W2 domains 2
GGCCCGGCTT	C2orf9	chromosome 2 open reading frame 9
TAACAGTTGT	CANX	calnexin
CCCAGCTAAT	CENPH	centromere protein H
TATGTATGTT	CSNK1A1	casein kinase 1, alpha 1
ACTTAAGGAA	DKFZP564B167	DKFZP564B167 protein
GAACGCCTAA	DPYSL2	dihydropyrimidinase-like 2
TGCCCAGGAT	DUSP14	dual specificity phosphatase 14
TGATCTCCAA	FASN	fatty acid synthase
TCCTTGCTTC	FLJ20297	hypothetical protein FLJ20297
TGCTGACTCC	FLJ21841	hypothetical protein FLJ21841
GCAGACCCAC	FLJ22940	hypothetical protein FLJ22940
GTGGCGCGTG	FLJ39369	hypothetical protein FLJ39369
GCTTAACCTG	GLUD1	glutamate dehydrogenase 1
TACAGTATGT	GLUL	glutamate-ammonia ligase (glutamine synthase)
GCTTTACTTT	ITM1	integral membrane protein 1
ATGGTGCCAC	KIAA0738	KIAA0738 gene product
TAAACCGGAA	LOC51240	hypothetical protein LOC51240
GGAGCGTGGG	MYO1C	myosin IC
AGAATATCAG	NAC1	transcriptional repressor NAC1
TACAAAACCA	NCL	nucleolin
GCGATTCCGG	NLI-IF	nuclear LIM interactor-interacting factor
ACGACAAAGC	PAM	peptidylglycine alpha-amidating monooxygenase
GAAATAAAAG	PLCG2	phospholipase C, gamma 2 (phosphatidylinositol-specific)
CCAAGTTTTT	RNP24	coated vesicle membrane protein
TACATTGCTT	RNPS1	RNA binding protein S1, serine-rich domain
CAATGCTGCC	RPL23	ribosomal protein L23
TAGTCCCTCT	RPS20	ribosomal protein S20
CCACTGCATT	SCAND2	SCAN domain containing 2
CTAATAAACT	SDFR1	stromal cell derived factor receptor 1
CCCTGTAATA	SEPN1	selenoprotein N, 1
CTTTGCTGTG	SRGAP1	SLIT-ROBO Rho GTPase activating protein 1
GGCAACGTGG	TRPM4	transient receptor potential cation channel, subfamily M, member 4
ACTGAGGAAA	C20orf116	chromosome 20 open reading frame 116
ACATTCCAAG	TIMP3	tissue inhibitor of metalloproteinase 3 (Sorsby fundus dystrophy, pseudoinflammatory)
CTTAATCCTG	SLC38A2	solute carrier family 38, member 2
CAATCACAAA	CAPN2	calpain 2, (m/II) large subunit
TGTTAGATTT	CBX1	chromobox homolog 1 (HP1 beta homolog Drosophila )
TAATTCTTCT	CCT3	chaperonin containing TCP1, subunit 3 (gamma)
AAGGCACAGA	CDIPT	CDP-diacylglycerol--inositol 3-phosphatidyltransferase (phosphatidylinositol synthase)
TGCACCTTGG	CDK2	cyclin-dependent kinase 2
ATCAGTGTGC	CNN3	calponin 3, acidic
ATACTGCTGC	CUL2	cullin 2
CAGCTTCACC	DDX39	DEAD/H (Asp-Glu-Ala-Asp/His) box polypeptide 39
CATTGCCTTC	DDX5	DEAD/H (Asp-Glu-Ala-Asp/His) box polypeptide 5 (RNA helicase, 68kDa)
AGTGCAGGGC	DNASE1L1	deoxyribonuclease I-like 1
CAGACTTTTG	EMILIN	elastin microfibril interface located protein
TTAATAAAAG	FAM11A	family with sequence similarity 11 member A
GTGAAACCTT	FKBP14	FK506 binding protein 14, 22 kDa
GAATAAATGT	FKBP9	FK506 binding protein 9, 63 kDa
AGGATGACCA	FLJ20552	hypothetical protein FLJ20552
GGAGAGGGCA	FLJ22679	hypothetical protein FLJ22679
TCGCACACTT	FLRT2	fibronectin leucine rich transmembrane protein 2
GCTTATAGTC	HINT1	histidine triad nucleotide binding protein 1
CCTCTCTGGT	HSPB7	heat shock 27kDa protein family, member 7 (cardiovascular)
TGCTGAGCTG	IRF3	interferon regulatory factor 3
TGGTTTTGGC	ITCH	itchy homolog E3 ubiquitin protein ligase (mouse)
GTGTGATGCT	KIAA1046	KIAA1046 protein
CTGCTTAAGA	LAMR1	laminin receptor 1 (ribosomal protein SA, 67kDa)
GCAAAGAAAA	LMO4	LIM domain only 4
AGCCACTGTG	LOC146894	similar to CMRF35 antigen precursor (CMRF-35)
TGGAGAGAAT	LOC220988	hypothetical protein LOC220988
GGCTATGCCA	LUC7A	cisplatin resistance-associated overexpressed protein
TTAAACTCCA	MDS027	uncharacterized hematopoietic stem/progenitor cells protein MDS027
GACCACCTTT	MFAP2	microfibrillar-associated protein 2
GACCCTGGGG	MGC27165	hypothetical protein MGC27165
GGAGTCTAAC	MGC2731	hypothetical protein MGC2731
GCTCTCCCCC	NR1H2	nuclear receptor subfamily 1, group H, member 2
ACACATATTA	PABPN1	poly(A) binding protein, nuclear 1
CTTAGTGCAA	PAPSS2	3'-phosphoadenosine 5'-phosphosulfate synthase 2
GTGGCGTGTG	PCL1	prenylcysteine lyase
CTCCACAAAT	PDAP1	PDGFA associated protein 1
CACACCCCTG	PGRMC1	progesterone receptor membrane component 1
ACAGTGCTTG	PPP2CB	protein phosphatase 2 (formerly 2A), catalytic subunit, beta isoform
CTCTGTTGAT	PRDX4	peroxiredoxin 4
GCTGCTCCCT	PRex1	KIAA1415 protein
TCCATCAAGA	PSMC5	proteasome (prosome, macropain) 26S subunit, ATPase, 5
ATGAAACCCT	PTGIR	prostaglandin I2 (prostacyclin) receptor (IP)
CCTTCTGGTG	PTK9	PTK9 protein tyrosine kinase 9
ATGGCTAAGC	RGS10	regulator of G-protein signalling 10
GATATCAGTC	RNF4	ring finger protein 4
TTAACTTAAG	RPL23AP7	ribosomal protein L23a pseudogene 7
AGGCATTTTA	RPS15A	ribosomal protein S15a
CAAAGGAAGC	SEC63L	SEC63 protein
GACTGAGCTT	TARDBP	TAR DNA binding protein
ACGTAATTAG	TAZ	transcriptional co-activator with PDZ-binding motif (TAZ)
GTCTTTCTGG	UACA	uveal autoantigen with coiled-coil domains and ankyrin repeats
TGTGAGGGAA	UGP2	UDP-glucose pyrophosphorylase 2
GTGCTAAGCG	COL6A2	collagen, type VI, alpha 2
GGCCCCTCAC	ZNF262	zinc finger protein 262
